# Supplementary material for: Fasting Normoglycemia after Intravenous Thrombolysis Predicts Favorable Long-Term Outcome in Non-Diabetic Patients with Acute Ischemic Stroke
Source: J Clin Med. 2021 Jul 6;10(14):3005. doi: 10.3390/jcm10143005 (PMC8306150; doi:10.3390/jcm10143005)
Supplement: Supplementary file 1 [file jcm-10-03005-s001.zip]

Archive with 1 entries (1 files):
- jcm-1206318-supplementary.pdf
